# Supplementary material for: Neuronal activity-dependent ATP enhances the pro-growth effect of repair Schwann cell extracellular vesicles by increasing their miRNA-21 loading
Source: Front Cell Neurosci. 2022 Sep 23;16:943506. doi: 10.3389/fncel.2022.943506 (PMC9537768; doi:10.3389/fncel.2022.943506)
Supplement: Supplementary Table 1 — Protein quantification by NanoOrange and particle count by Nanosight. [file Table_1.xlsx]

## Sheet: Sheet1
Cell type	Condition	# of cells	Conditioned media (mL)	NanoOrange (ng/μL)	Nanosight (particles/mL)
Schwann Cell	Control	8000000	20	679	11600000000
	ATP 50 μM	8000000	20	1479	26800000000
	Ionomycin 2 μM	8000000	20	1171.5	18400000000
	BBG 10 μM	8000000	20	690	10000000000
	Suramin 300 μM	8000000	20	793	10300000000
	TTX 0.5 μM	8000000	20	854.5	10900000000
	Apyrase 1.5 U/mL	8000000	20	902.5	10600000000
HEK	Control	10000000	30	3991.5	49200000000
